# Supplementary material for: Time Overestimation Devalues Future Rewards: Electroencephalogram Evidence from Intertemporal Choice
Source: Brain Sci. 2026 Feb 28;16(3):271. doi: 10.3390/brainsci16030271 (PMC13023663; doi:10.3390/brainsci16030271)
Supplement: Supplementary file 1 [file brainsci-16-00271-s001.zip]

Archive with 1 entries (1 files):
- brainsci-4172993-supplementary.pdf
